# Supplementary material for: Identification of C3H2C3-type RING E3 ubiquitin ligase in grapevine and characterization of drought resistance function of VyRCHC114
Source: BMC Plant Biol. 2021 Sep 17;21:422. doi: 10.1186/s12870-021-03162-8 (PMC8447581; doi:10.1186/s12870-021-03162-8)
Supplement: Supplementary file 7 — Additional file 7: Table S1. The sequences of the primers used in these experiments. [file 12870_2021_3162_MOESM7_ESM.xlsx]

## Sheet: Table S1
Table S1: The sequences of the primers used in these experiments
Gene ID	Forward primer	Reverse primer	Purpose or vector
VyRCHC3(VIT_01s0011g02360)	TATCTCAGCCTTTCCTTCTTCG	GACTCAAATGGGTCGTGGGT	qRT-PCR
VyRCHC61(VIT_08s0040g02950)	CCTGACTCGCTGCGTTTACT	TTTTATGGGGGAGAGAGATGG	qRT-PCR
VyRCHC66(VIT_09s0002g01500)	CTTGTTAGGGTTTGAAGATGGTG	ATTCACGGCAAAGTGGACAG	qRT-PCR
VyRCHC68(VIT_09s0002g05130)	TGCTTCTTTGCTTTTTGGTTTG	CCTGTAGGTTGGCAGTGTATTGA	qRT-PCR
VyRCHC69(VIT_09s0002g05140)	TTTTCGTGGGTTGTGGGCTA	CATCTAAAGACTGGCATCGCAT	qRT-PCR
VyRCHC95(VIT_13s0019g01000)	ATGGCGGAGGATCTCCCTGACTTGT	ACAAGTCAGGGAGATCCTCCGCCAT	qRT-PCR
VyRCHC101(VIT_13s0084g00140)	ATGCCTGCGTCAGAGTCAAA	ACAACCACCACCGCTGCTAG	qRT-PCR
VyRCHC114(VIT_15s0046g00930)	ATGGCTTTCTTGGACATCTTCTTCT	AGAAGAAGATGTCCAAGAAAGCCAT	qRT-PCR
AtCOR15A	CAGCGGAGCCAAGCAGAGCAG	CATCGAGGATGTTGCCGTCACC	qRT-PCR
AtERD15	CCAGCGAAATGGGGAAACCA	ACAAAGGTACAGTGGTGGC	qRT-PCR
AtP5CS1	CGACGGAGACAATGGAATTGT	GATCAGAAATGTGTAGGTAGC	qRT-PCR
AtRD29A	GTTACTGATCCCACCAAAGAAGA	GGAGACTCATCAGTCACTTCCA	qRT-PCR
β-TUB 4	GAGGGAGCCATTGACAACATCTT	GCGAACAGTTCACAGCTATGTTCA	qRT-PCR
ubiquitin1	GTGGTATTATTGAGCCATCCTT	AACCTCCAATCCAGTCATCTAC	qRT-PCR
VyRCHC114-FL	GGATGGCCATCCCTTGAATCATTC	GTGAATCCATAGCTTCTCTGTAGCCT	Gene cloning
VyRCHC114	ATGGCTTTCTTGGACATCTTCTTC	GTGAATCCATAGCTTCTCTGTAGCCT	ORF
VyRCHC114-OE	GGGTCGACATGGCTTTCTTGGACATCTTCTTC	GCGGGTACCGTGAATCCATAGCTTCTCTGTAGCCT	pCAMBIA2300
VyRCHC114 SalI/KpnI	GGGGTCGACATGGCTTTCTTGGACATCTTCTTC	GCGGGTACCGTGAATCCATAGCTTCTCTGTAGCCT	pMAL-C5X
C320S	TGGACTTAATGACAGCACTTGCCATATATGCTTATC	CTTAATGACAGCACTTGCCATATATGCTTATCGGACTA	Mutation
H341A	AGGTGCATACCTGACTGCGGAGCCTGCTTCCATGCTG	CATACCTGACTGCGGAGCCTGCTTCCATGCTGAGTGC	Mutation
C328S	CCTATATGCTTATCGGACTACTCCACCAAGGAGACAC	TGCTTATCGGACTACTCCACCAAGGAGACACTGAGG	Mutation
N355A	ATTGATGAGTGGCTCCGGGTGGCTGGAAGCTGCCCAG	TGAGTGGCTCCGGGTGGCTGGAAGCTGCCCAGTTTGC	Mutation
