# Supplementary material for: Identification of C3H2C3-type RING E3 ubiquitin ligase in grapevine and characterization of drought resistance function of VyRCHC114
Source: BMC Plant Biol. 2021 Sep 17;21:422. doi: 10.1186/s12870-021-03162-8 (PMC8447581; doi:10.1186/s12870-021-03162-8)
Supplement: Supplementary file 8 — Additional file 8: Table S2. The distance between conserved metal ligands in the C3H2H3 domain of 143 VvRCHCs. [file 12870_2021_3162_MOESM8_ESM.xlsx]

## Sheet: Supplementary Table S2
Table S2：The distance between conserved metal ligands in the C3H2H3 domain of 143 VvRCHCs
ID	m1-m2(aa)	m2-m3(aa)	m3-m4(aa)	m4-m5(aa)	m5-m6(aa)	m6-m7(aa)	m7-m8(aa)	total lenght
VvRCHC1	2	14	1	2	10	2	2	41
VvRCHC2	2	14	1	2	11	2	2	42
VvRCHC3	2	14	1	2	11	2	2	42
VvRCHC4	2	14	1	2	11	2	2	42
VvRCHC5	2	14	1	2	11	2	2	42
VvRCHC6	2	14	1	2	11	2	2	42
VvRCHC7	2	14	1	2	11	2	2	42
VvRCHC8	2	14	1	2	10	2	2	41
VvRCHC9	2	15	1	2	10	2	2	42
VvRCHC10	2	14	1	2	10	2	2	41
VvRCHC11	2	14	1	2	10	2	2	41
VvRCHC12	2	14	1	2	10	2	2	41
VvRCHC13	2	15	1	2	11	2	2	43
VvRCHC14	2	15	1	2	10	2	2	42
VvRCHC15	2	15	1	2	10	2	2	42
VvRCHC16	2	14	1	2	10	2	2	41
VvRCHC17	2	15	1	2	10	2	2	42
VvRCHC18	2	14	1	2	11	2	2	42
VvRCHC19	2	14	1	2	10	2	2	41
VvRCHC20	2	15	1	2	10	2	2	42
VvRCHC21	2	14	1	2	10	2	2	41
VvRCHC22	2	14	1	2	10	2	2	41
VvRCHC23	2	14	1	2	10	2	2	41
VvRCHC24	2	14	1	2	10	2	2	41
VvRCHC25	2	15	1	2	10	2	2	42
VvRCHC26	2	14	1	2	10	2	2	41
VvRCHC27	2	14	1	2	10	2	2	41
VvRCHC28	2	14	1	2	10	2	2	41
VvRCHC29	2	15	1	2	11	2	2	43
VvRCHC30	2	15	1	2	11	2	2	43
VvRCHC31	2	15	1	2	10	2	2	42
VvRCHC32	2	15	1	2	11	2	2	43
VvRCHC33	2	14	1	2	10	2	2	41
VvRCHC34	2	15	1	2	10	2	2	42
VvRCHC35	2	14	1	2	10	2	2	41
VvRCHC36	2	14	1	2	10	2	2	41
VvRCHC37	2	14	1	2	10	2	2	41
VvRCHC38	2	14	1	2	10	2	2	41
VvRCHC39	2	14	1	2	10	2	2	41
VvRCHC40	2	15	1	2	10	2	2	42
VvRCHC41	2	15	1	2	10	2	2	42
VvRCHC42	2	14	1	2	10	2	2	41
VvRCHC43	2	15	1	2	10	2	2	42
VvRCHC44	2	15	1	2	11	2	2	43
VvRCHC45	2	15	1	2	11	2	2	43
VvRCHC46	2	15	1	2	10	2	2	42
VvRCHC47	2	15	1	2	10	2	2	42
VvRCHC48	2	15	1	2	10	2	2	42
VvRCHC49	2	14	1	2	10	2	2	41
VvRCHC50	2	14	1	2	10	2	2	41
VvRCHC51	2	14	1	2	10	2	2	41
VvRCHC52	2	14	1	2	10	2	2	41
VvRCHC53	2	14	1	2	10	2	2	41
VvRCHC54	2	14	1	2	11	2	2	42
VvRCHC55	2	15	1	2	10	2	2	42
VvRCHC56	2	14	1	2	10	2	2	41
VvRCHC57	2	15	1	2	10	2	2	42
VvRCHC58	2	14	1	2	10	2	2	41
VvRCHC59	2	14	1	2	10	2	2	41
VvRCHC60	2	15	1	2	10	2	2	42
VvRCHC61	2	14	1	2	10	2	2	41
VvRCHC62	2	15	1	2	10	2	2	42
VvRCHC63	2	14	1	2	10	2	2	41
VvRCHC64	2	15	1	2	11	2	2	43
VvRCHC65	2	15	1	2	10	2	2	42
VvRCHC66	2	15	1	2	10	2	2	42
VvRCHC67	2	14	1	2	10	2	2	41
VvRCHC68	2	14	1	2	10	2	2	41
VvRCHC69	2	14	1	2	10	2	2	41
VvRCHC70	2	15	1	2	10	2	2	42
VvRCHC71	2	14	1	2	10	2	2	41
VvRCHC72	2	15	1	2	12	2	2	44
VvRCHC73	2	15	1	2	10	2	2	42
VvRCHC74	2	14	1	2	10	2	2	41
VvRCHC75	2	15	1	2	10	2	2	42
VvRCHC76	2	14	1	2	10	2	2	41
VvRCHC77	2	14	1	2	10	2	2	41
VvRCHC78	2	14	1	2	11	2	2	42
VvRCHC79	2	14	1	2	10	2	2	41
VvRCHC80	2	15	1	2	10	2	2	42
VvRCHC81	2	15	1	2	10	2	2	42
VvRCHC82	2	15	1	2	10	2	2	42
VvRCHC83	2	15	1	2	10	2	2	42
VvRCHC84	2	14	1	2	10	2	2	41
VvRCHC85	2	13	1	2	10	2	2	40
VvRCHC86	2	14	1	2	10	2	2	41
VvRCHC87	2	14	1	2	10	2	2	41
VvRCHC88	2	15	1	2	10	2	2	42
VvRCHC89	2	17	1	2	10	2	2	44
VvRCHC90	2	14	1	2	11	2	2	42
VvRCHC91	2	14	1	2	10	2	2	41
VvRCHC92	2	14	1	2	10	2	2	41
VvRCHC93	2	15	1	2	10	2	2	42
VvRCHC94	2	15	1	2	10	2	2	42
VvRCHC95	2	15	1	2	10	2	2	42
VvRCHC96	2	15	1	2	10	2	2	42
VvRCHC97	2	14	1	2	10	2	2	41
VvRCHC98	2	14	1	2	10	2	2	41
VvRCHC99	2	15	1	2	10	2	2	42
VvRCHC100	2	15	1	2	10	2	2	42
VvRCHC101	2	15	1	2	10	2	2	42
VvRCHC102	2	14	1	2	10	2	2	41
VvRCHC103	2	14	1	2	10	2	2	41
VvRCHC104	2	24	1	2	13	2	2	54
VvRCHC105	2	15	1	2	10	2	2	42
VvRCHC106	2	14	1	2	10	2	2	41
VvRCHC107	2	14	1	2	10	2	2	41
VvRCHC108	2	15	1	2	10	2	2	42
VvRCHC109	2	15	1	2	10	2	2	42
VvRCHC110	2	15	1	2	10	2	2	42
VvRCHC111	2	15	1	2	10	2	2	42
VvRCHC112	2	15	1	2	10	2	2	42
VvRCHC113	2	14	1	2	10	2	2	41
VvRCHC114	2	15	1	2	10	2	2	42
VvRCHC115	2	14	1	2	10	2	2	41
VvRCHC116	2	15	1	2	11	2	2	43
VvRCHC117	2	15	1	2	10	2	2	42
VvRCHC118	2	24	1	2	13	2	2	54
VvRCHC119	2	13	1	2	10	2	2	40
VvRCHC120	2	15	1	2	10	2	2	42
VvRCHC121	2	11	1	2	14	2	2	42
VvRCHC122	2	15	1	2	10	2	2	42
VvRCHC123	2	14	1	2	10	2	2	41
VvRCHC124	2	14	1	2	10	2	2	41
VvRCHC125	2	15	1	2	10	2	2	42
VvRCHC126	2	14	1	2	10	2	2	41
VvRCHC127	2	15	1	2	10	2	2	42
VvRCHC128	2	15	1	2	10	2	2	42
VvRCHC129	2	15	1	2	10	2	2	42
VvRCHC130	2	14	1	2	10	2	2	41
VvRCHC131	2	14	1	2	10	2	2	41
VvRCHC132	2	15	1	2	10	2	2	42
VvRCHC133	2	15	1	2	10	2	2	42
VvRCHC134	2	14	1	2	10	2	2	41
VvRCHC135	2	14	1	2	10	2	2	41
VvRCHC136	2	14	1	2	11	2	2	42
VvRCHC137	2	15	1	2	10	2	2	42
VvRCHC138	2	14	1	2	10	2	2	41
VvRCHC139	2	15	1	2	10	2	2	42
VvRCHC140	2	14	1	2	10	2	2	41
VvRCHC141	2	15	1	2	8	2	2	40
VvRCHC142	2	15	1	2	10	2	2	42
VvRCHC143	2	16	1	2	11	2	2	44
Note: m1-m2(aa): The number of amino acids in the C3H2C3 domain between the first and second conserved ligands.(Others are of the same kind)
