# Supplementary material for: Identification of C3H2C3-type RING E3 ubiquitin ligase in grapevine and characterization of drought resistance function of VyRCHC114
Source: BMC Plant Biol. 2021 Sep 17;21:422. doi: 10.1186/s12870-021-03162-8 (PMC8447581; doi:10.1186/s12870-021-03162-8)
Supplement: Supplementary file 9 — Additional file 9: Table S3. Functions of the cis-acting elements that found in the promoter region of each of VyRCHCs. [file 12870_2021_3162_MOESM9_ESM.xlsx]

## Sheet: Supplementary Table S3
Table S3: Functions of the cis-acting elements that found in the promoter region of each of VvRCHCs
Classification of cis-elements	Name of cis-elements	Functions of the cis-elements	VvRCHCs
development-related elements	MSA-like	cis-acting element involved in cell cycle regulation	VvRCHC2	VvRCHC4	VvRCHC14	VvRCHC43	VvRCHC122	VvRCHC135
development-related elements	circadian	cis-acting regulatory element involved in circadian control	VvRCHC12	VvRCHC37	VvRCHC52	VvRCHC55	VvRCHC59	VvRCHC56	VvRCHC75	VvRCHC87	VvRCHC94	VvRCHC93	VvRCHC100	VvRCHC101	VvRCHC107	VvRCHC118	VvRCHC128	VvRCHC129	VvRCHC140
development-related elements	RY-element	cis-acting regulatory element involved in seed-specific regulation	VvRCHC3	VvRCHC5	VvRCHC19	VvRCHC53	VvRCHC45	VvRCHC61	VvRCHC82	VvRCHC87
development-related elements	O2-site	cis-acting regulatory element involved in zein metabolism regulation	VvRCHC6	VvRCHC8	VvRCHC10	VvRCHC11	VvRCHC17	VvRCHC16	VvRCHC19	VvRCHC21	VvRCHC34	VvRCHC31	VvRCHC38	VvRCHC39	VvRCHC40	VvRCHC46	VvRCHC47	VvRCHC52	VvRCHC54	VvRCHC55	VvRCHC62	VvRCHC64	VvRCHC58	VvRCHC57	VvRCHC66	VvRCHC69	VvRCHC72	VvRCHC75	VvRCHC82	VvRCHC81	VvRCHC78	VvRCHC79	VvRCHC84	VvRCHC88	VvRCHC90	VvRCHC94	VvRCHC95	VvRCHC96	VvRCHC98	VvRCHC103	VvRCHC107	VvRCHC114	VvRCHC115	VvRCHC112	VvRCHC113	VvRCHC122	VvRCHC123	VvRCHC125	VvRCHC128
development-related elements	CAT-box	cis-acting regulatory element related to meristem expression	VvRCHC1	VvRCHC6	VvRCHC8	VvRCHC11	VvRCHC17	VvRCHC13	VvRCHC14	VvRCHC25	VvRCHC19	VvRCHC24	VvRCHC29	VvRCHC30	VvRCHC34	VvRCHC41	VvRCHC44	VvRCHC51	VvRCHC53	VvRCHC55	VvRCHC62	VvRCHC63	VvRCHC64	VvRCHC58	VvRCHC60	VvRCHC57	VvRCHC69	VvRCHC73	VvRCHC74	VvRCHC75	VvRCHC80	VvRCHC83	VvRCHC81	VvRCHC78	VvRCHC79	VvRCHC85	VvRCHC94	VvRCHC96	VvRCHC97	VvRCHC99	VvRCHC93	VvRCHC100	VvRCHC104	VvRCHC108	VvRCHC105	VvRCHC111	VvRCHC114	VvRCHC116	VvRCHC118
development-related elements	motif I	cis-acting regulatory element root specific	VvRCHC16
development-related elements	GCN4_motif	cis-regulatory element involved in endosperm expression	VvRCHC2	VvRCHC8	VvRCHC9	VvRCHC11	VvRCHC12	VvRCHC14	VvRCHC18	VvRCHC30	VvRCHC37	VvRCHC39	VvRCHC40	VvRCHC41	VvRCHC54	VvRCHC58	VvRCHC69	VvRCHC70	VvRCHC75	VvRCHC80	VvRCHC81	VvRCHC88	VvRCHC102	VvRCHC108	VvRCHC111	VvRCHC116	VvRCHC123	VvRCHC128	VvRCHC130	VvRCHC131	VvRCHC135	VvRCHC127	VvRCHC138
development-related elements	HD-Zip 1	element involved in differentiation of the palisade mesophyll cells	VvRCHC16	VvRCHC19	VvRCHC31	VvRCHC37	VvRCHC86	VvRCHC111	VvRCHC114	VvRCHC116	VvRCHC112	VvRCHC113	VvRCHC136
development-related elements	AACA_motif	involved in endosperm-specific negative expression	VvRCHC18	VvRCHC115	VvRCHC138
environmental stress-related elements	TC-rich repeats	cis-acting element involved in defense and stress responsiveness	VvRCHC1	VvRCHC2	VvRCHC5	VvRCHC7	VvRCHC9	VvRCHC10	VvRCHC14	VvRCHC15	VvRCHC16	VvRCHC18	VvRCHC25	VvRCHC19	VvRCHC21	VvRCHC34	VvRCHC35	VvRCHC31	VvRCHC42	VvRCHC46	VvRCHC47	VvRCHC49	VvRCHC50	VvRCHC51	VvRCHC53	VvRCHC55	VvRCHC45	VvRCHC48	VvRCHC63	VvRCHC60	VvRCHC69	VvRCHC73	VvRCHC75	VvRCHC78	VvRCHC84	VvRCHC85	VvRCHC88	VvRCHC92	VvRCHC90	VvRCHC94	VvRCHC95	VvRCHC97	VvRCHC99	VvRCHC102	VvRCHC100	VvRCHC103	VvRCHC108	VvRCHC105	VvRCHC114
environmental stress-related elements	DRE	cis-acting element involved in dehydration, low-temp, salt stresses	VvRCHC29
environmental stress-related elements	MBS	MYB binding site involved in drought-inducibility	VvRCHC2	VvRCHC4	VvRCHC7	VvRCHC8	VvRCHC11	VvRCHC17	VvRCHC12	VvRCHC14	VvRCHC15	VvRCHC19	VvRCHC27	VvRCHC28	VvRCHC31	VvRCHC38	VvRCHC41	VvRCHC46	VvRCHC47	VvRCHC50	VvRCHC55	VvRCHC48	VvRCHC61	VvRCHC57	VvRCHC65	VvRCHC66	VvRCHC67	VvRCHC69	VvRCHC73	VvRCHC74	VvRCHC75	VvRCHC76	VvRCHC82	VvRCHC81	VvRCHC77	VvRCHC84	VvRCHC87	VvRCHC94	VvRCHC95	VvRCHC97	VvRCHC99	VvRCHC102	VvRCHC93	VvRCHC108	VvRCHC106	VvRCHC107	VvRCHC114	VvRCHC115	VvRCHC118
environmental stress-related elements	WUN-motif	wound-responsive element	VvRCHC3	VvRCHC22	VvRCHC49	VvRCHC50	VvRCHC52	VvRCHC48	VvRCHC58	VvRCHC67	VvRCHC89	VvRCHC99	VvRCHC112	VvRCHC122	VvRCHC129	VvRCHC134
environmental stress-related elements	LTR	cis-acting element involved in low-temperature responsiveness	VvRCHC1	VvRCHC2	VvRCHC4	VvRCHC11	VvRCHC15	VvRCHC25	VvRCHC21	VvRCHC27	VvRCHC29	VvRCHC32	VvRCHC31	VvRCHC40	VvRCHC41	VvRCHC44	VvRCHC53	VvRCHC54	VvRCHC48	VvRCHC62	VvRCHC64	VvRCHC58	VvRCHC59	VvRCHC60	VvRCHC72	VvRCHC74	VvRCHC82	VvRCHC77	VvRCHC92	VvRCHC95	VvRCHC97	VvRCHC100	VvRCHC116	VvRCHC130	VvRCHC131	VvRCHC132	VvRCHC133	VvRCHC140	VvRCHC143
environmental stress-related elements	ARE	cis-acting regulatory element essential for the anaerobic induction	VvRCHC1	VvRCHC2	VvRCHC3	VvRCHC4	VvRCHC5	VvRCHC6	VvRCHC7	VvRCHC8	VvRCHC9	VvRCHC10	VvRCHC11	VvRCHC17	VvRCHC12	VvRCHC13	VvRCHC14	VvRCHC15	VvRCHC16	VvRCHC18	VvRCHC25	VvRCHC19	VvRCHC20	VvRCHC22	VvRCHC23	VvRCHC24	VvRCHC27	VvRCHC28	VvRCHC29	VvRCHC32	VvRCHC35	VvRCHC36	VvRCHC37	VvRCHC38	VvRCHC39	VvRCHC42	VvRCHC43	VvRCHC44	VvRCHC46	VvRCHC47	VvRCHC49	VvRCHC50	VvRCHC51	VvRCHC52	VvRCHC53	VvRCHC54	VvRCHC45	VvRCHC48	VvRCHC62
hormone-responsive elements	TGA-element	auxin-responsive element	VvRCHC8	VvRCHC14	VvRCHC19	VvRCHC21	VvRCHC35	VvRCHC37	VvRCHC39	VvRCHC40	VvRCHC43	VvRCHC44	VvRCHC56	VvRCHC65	VvRCHC70	VvRCHC72	VvRCHC81	VvRCHC77	VvRCHC94	VvRCHC95	VvRCHC98	VvRCHC99	VvRCHC102	VvRCHC93	VvRCHC101	VvRCHC106	VvRCHC111	VvRCHC114	VvRCHC121	VvRCHC124	VvRCHC129	VvRCHC134	VvRCHC127	VvRCHC140	VvRCHC142
hormone-responsive elements	TGA-box	part of an auxin-responsive element	VvRCHC31	VvRCHC125	VvRCHC129	VvRCHC142
hormone-responsive elements	AuxRR-core	cis-acting regulatory element involved in auxin responsiveness	VvRCHC4	VvRCHC6	VvRCHC7	VvRCHC8	VvRCHC9	VvRCHC12	VvRCHC23	VvRCHC21	VvRCHC38	VvRCHC48	VvRCHC59	VvRCHC57	VvRCHC82	VvRCHC85	VvRCHC99	VvRCHC108	VvRCHC106	VvRCHC105	VvRCHC120	VvRCHC121	VvRCHC128	VvRCHC132	VvRCHC140
hormone-responsive elements	TATC-box	cis-acting element involved in gibberellin-responsiveness	VvRCHC3	VvRCHC17	VvRCHC15	VvRCHC18	VvRCHC29	VvRCHC38	VvRCHC47	VvRCHC50	VvRCHC52	VvRCHC55	VvRCHC64	VvRCHC58	VvRCHC65	VvRCHC69	VvRCHC70	VvRCHC72	VvRCHC74	VvRCHC77	VvRCHC79	VvRCHC84	VvRCHC100	VvRCHC101	VvRCHC103	VvRCHC111	VvRCHC120	VvRCHC121	VvRCHC124	VvRCHC125	VvRCHC128	VvRCHC132	VvRCHC133	VvRCHC136	VvRCHC127	VvRCHC140
hormone-responsive elements	GARE-motif	gibberellin-responsive element	VvRCHC9	VvRCHC15	VvRCHC26	VvRCHC35	VvRCHC36	VvRCHC37	VvRCHC39	VvRCHC44	VvRCHC47	VvRCHC48	VvRCHC63	VvRCHC59	VvRCHC66	VvRCHC81	VvRCHC77	VvRCHC87	VvRCHC94	VvRCHC95	VvRCHC98	VvRCHC102	VvRCHC93	VvRCHC105	VvRCHC109	VvRCHC123	VvRCHC124	VvRCHC129	VvRCHC134
hormone-responsive elements	P-box	gibberellin-responsive element	VvRCHC3	VvRCHC5	VvRCHC6	VvRCHC9	VvRCHC11	VvRCHC17	VvRCHC12	VvRCHC13	VvRCHC14	VvRCHC15	VvRCHC16	VvRCHC25	VvRCHC21	VvRCHC30	VvRCHC35	VvRCHC36	VvRCHC38	VvRCHC39	VvRCHC44	VvRCHC46	VvRCHC48	VvRCHC64	VvRCHC60	VvRCHC61	VvRCHC57	VvRCHC65	VvRCHC66	VvRCHC69	VvRCHC72	VvRCHC73	VvRCHC74	VvRCHC76	VvRCHC81	VvRCHC78	VvRCHC79	VvRCHC86	VvRCHC88	VvRCHC92	VvRCHC95	VvRCHC97	VvRCHC98	VvRCHC93	VvRCHC105	VvRCHC111	VvRCHC116	VvRCHC117	VvRCHC112
hormone-responsive elements	ABRE	cis-acting element involved in the abscisic acid responsiveness	VvRCHC2	VvRCHC3	VvRCHC4	VvRCHC5	VvRCHC6	VvRCHC7	VvRCHC8	VvRCHC10	VvRCHC13	VvRCHC14	VvRCHC15	VvRCHC16	VvRCHC25	VvRCHC19	VvRCHC20	VvRCHC23	VvRCHC21	VvRCHC26	VvRCHC29	VvRCHC30	VvRCHC32	VvRCHC35	VvRCHC31	VvRCHC36	VvRCHC37	VvRCHC38	VvRCHC39	VvRCHC40	VvRCHC41	VvRCHC43	VvRCHC44	VvRCHC46	VvRCHC51	VvRCHC53	VvRCHC54	VvRCHC55	VvRCHC45	VvRCHC48	VvRCHC62	VvRCHC63	VvRCHC64	VvRCHC59	VvRCHC60	VvRCHC61	VvRCHC57	VvRCHC65	VvRCHC66
hormone-responsive elements	TCA-element	cis-acting element involved in salicylic acid responsiveness	VvRCHC2	VvRCHC4	VvRCHC9	VvRCHC10	VvRCHC11	VvRCHC12	VvRCHC13	VvRCHC14	VvRCHC16	VvRCHC18	VvRCHC25	VvRCHC19	VvRCHC20	VvRCHC26	VvRCHC27	VvRCHC30	VvRCHC34	VvRCHC35	VvRCHC31	VvRCHC37	VvRCHC39	VvRCHC46	VvRCHC47	VvRCHC51	VvRCHC52	VvRCHC53	VvRCHC55	VvRCHC62	VvRCHC58	VvRCHC60	VvRCHC61	VvRCHC57	VvRCHC65	VvRCHC68	VvRCHC71	VvRCHC72	VvRCHC74	VvRCHC75	VvRCHC80	VvRCHC82	VvRCHC83	VvRCHC79	VvRCHC85	VvRCHC86	VvRCHC87	VvRCHC88	VvRCHC89
hormone-responsive elements	SARE	cis-acting element involved in salicylic acid responsiveness	VvRCHC13	VvRCHC64	VvRCHC57	VvRCHC123
hormone-responsive elements	CGTCA-motif	cis-acting regulatory element involved in the MeJA-responsiveness	VvRCHC4	VvRCHC5	VvRCHC6	VvRCHC7	VvRCHC8	VvRCHC11	VvRCHC17	VvRCHC12	VvRCHC14	VvRCHC15	VvRCHC16	VvRCHC19	VvRCHC20	VvRCHC23	VvRCHC21	VvRCHC26	VvRCHC28	VvRCHC29	VvRCHC30	VvRCHC31	VvRCHC37	VvRCHC38	VvRCHC39	VvRCHC41	VvRCHC44	VvRCHC49	VvRCHC50	VvRCHC54	VvRCHC55	VvRCHC45	VvRCHC48	VvRCHC62	VvRCHC64	VvRCHC58	VvRCHC65	VvRCHC66	VvRCHC67	VvRCHC68	VvRCHC69	VvRCHC72	VvRCHC73	VvRCHC74	VvRCHC76	VvRCHC80	VvRCHC82	VvRCHC83	VvRCHC81
hormone-responsive elements	TGACG-motif	cis-acting regulatory element involved in the MeJA-responsiveness	VvRCHC4	VvRCHC5	VvRCHC6	VvRCHC7	VvRCHC8	VvRCHC11	VvRCHC17	VvRCHC12	VvRCHC14	VvRCHC15	VvRCHC16	VvRCHC19	VvRCHC20	VvRCHC23	VvRCHC21	VvRCHC26	VvRCHC28	VvRCHC29	VvRCHC30	VvRCHC31	VvRCHC37	VvRCHC38	VvRCHC39	VvRCHC41	VvRCHC44	VvRCHC49	VvRCHC50	VvRCHC54	VvRCHC55	VvRCHC45	VvRCHC48	VvRCHC62	VvRCHC64	VvRCHC58	VvRCHC65	VvRCHC66	VvRCHC67	VvRCHC68	VvRCHC69	VvRCHC72	VvRCHC73	VvRCHC74	VvRCHC76	VvRCHC80	VvRCHC82	VvRCHC83	VvRCHC81
light-responsive elements	ACE	cis-acting element involved in light responsiveness	VvRCHC6	VvRCHC10	VvRCHC16	VvRCHC35	VvRCHC44	VvRCHC48	VvRCHC63	VvRCHC74	VvRCHC87	VvRCHC89	VvRCHC94	VvRCHC99	VvRCHC106	VvRCHC117	VvRCHC122	VvRCHC135	VvRCHC127
light-responsive elements	Unnamed_1	cis-acting element involved in phytochrome down-regulation expression	VvRCHC50	VvRCHC114	VvRCHC119	VvRCHC127
light-responsive elements	G-box	cis-acting regulatory element involved in light responsiveness	VvRCHC2	VvRCHC3	VvRCHC4	VvRCHC5	VvRCHC7	VvRCHC8	VvRCHC9	VvRCHC10	VvRCHC13	VvRCHC14	VvRCHC15	VvRCHC16	VvRCHC25	VvRCHC20	VvRCHC23	VvRCHC21	VvRCHC24	VvRCHC29	VvRCHC30	VvRCHC32	VvRCHC34	VvRCHC35	VvRCHC31	VvRCHC37	VvRCHC38	VvRCHC39	VvRCHC40	VvRCHC41	VvRCHC42	VvRCHC43	VvRCHC44	VvRCHC52	VvRCHC53	VvRCHC54	VvRCHC55	VvRCHC62	VvRCHC63	VvRCHC64	VvRCHC59	VvRCHC60	VvRCHC57	VvRCHC65	VvRCHC67	VvRCHC72	VvRCHC73	VvRCHC74	VvRCHC80
light-responsive elements	G-Box	cis-acting regulatory element involved in light responsiveness	VvRCHC2	VvRCHC3	VvRCHC4	VvRCHC5	VvRCHC6	VvRCHC7	VvRCHC8	VvRCHC14	VvRCHC15	VvRCHC16	VvRCHC19	VvRCHC20	VvRCHC26	VvRCHC32	VvRCHC35	VvRCHC31	VvRCHC36	VvRCHC38	VvRCHC40	VvRCHC41	VvRCHC43	VvRCHC44	VvRCHC46	VvRCHC51	VvRCHC55	VvRCHC45	VvRCHC48	VvRCHC62	VvRCHC64	VvRCHC61	VvRCHC57	VvRCHC67	VvRCHC73	VvRCHC74	VvRCHC83	VvRCHC81	VvRCHC78	VvRCHC79	VvRCHC86	VvRCHC88	VvRCHC89	VvRCHC90	VvRCHC98	VvRCHC100	VvRCHC103	VvRCHC108	VvRCHC107
light-responsive elements	3-AF1 binding site	light responsive element	VvRCHC9	VvRCHC16	VvRCHC42	VvRCHC57	VvRCHC69	VvRCHC75	VvRCHC83	VvRCHC90	VvRCHC105	VvRCHC110	VvRCHC140	VvRCHC139
light-responsive elements	AAAC-motif	light responsive element	VvRCHC2	VvRCHC9	VvRCHC27	VvRCHC28	VvRCHC44	VvRCHC52	VvRCHC104	VvRCHC106	VvRCHC112	VvRCHC122
light-responsive elements	GT1-motif	light responsive element	VvRCHC1	VvRCHC2	VvRCHC3	VvRCHC4	VvRCHC7	VvRCHC8	VvRCHC9	VvRCHC17	VvRCHC13	VvRCHC15	VvRCHC18	VvRCHC23	VvRCHC21	VvRCHC24	VvRCHC26	VvRCHC27	VvRCHC28	VvRCHC29	VvRCHC34	VvRCHC35	VvRCHC31	VvRCHC37	VvRCHC39	VvRCHC40	VvRCHC42	VvRCHC43	VvRCHC44	VvRCHC53	VvRCHC62	VvRCHC63	VvRCHC64	VvRCHC58	VvRCHC61	VvRCHC56	VvRCHC57	VvRCHC65	VvRCHC68	VvRCHC69	VvRCHC70	VvRCHC71	VvRCHC72	VvRCHC73	VvRCHC74	VvRCHC75	VvRCHC76	VvRCHC80	VvRCHC82
light-responsive elements	Sp1	light responsive element	VvRCHC11	VvRCHC17	VvRCHC12	VvRCHC13	VvRCHC40	VvRCHC43	VvRCHC53	VvRCHC64	VvRCHC59	VvRCHC83	VvRCHC78	VvRCHC98	VvRCHC103	VvRCHC111	VvRCHC110	VvRCHC120	VvRCHC132	VvRCHC136
light-responsive elements	MRE	MYB binding site involved in light responsiveness	VvRCHC4	VvRCHC5	VvRCHC9	VvRCHC12	VvRCHC14	VvRCHC18	VvRCHC25	VvRCHC19	VvRCHC20	VvRCHC24	VvRCHC26	VvRCHC28	VvRCHC29	VvRCHC37	VvRCHC39	VvRCHC42	VvRCHC45	VvRCHC48	VvRCHC58	VvRCHC59	VvRCHC56	VvRCHC57	VvRCHC69	VvRCHC70	VvRCHC71	VvRCHC72	VvRCHC73	VvRCHC91	VvRCHC94	VvRCHC95	VvRCHC97	VvRCHC101	VvRCHC104	VvRCHC107	VvRCHC111	VvRCHC121	VvRCHC122	VvRCHC123	VvRCHC124	VvRCHC132	VvRCHC133	VvRCHC136	VvRCHC138	VvRCHC141	VvRCHC142
light-responsive elements	ATC-motif	part of a conserved DNA module involved in light responsiveness	VvRCHC12	VvRCHC26	VvRCHC29	VvRCHC60	VvRCHC99	VvRCHC116	VvRCHC131
light-responsive elements	ATCT-motif	part of a conserved DNA module involved in light responsiveness	VvRCHC2	VvRCHC5	VvRCHC10	VvRCHC12	VvRCHC19	VvRCHC23	VvRCHC24	VvRCHC26	VvRCHC29	VvRCHC30	VvRCHC31	VvRCHC40	VvRCHC41	VvRCHC50	VvRCHC48	VvRCHC62	VvRCHC58	VvRCHC56	VvRCHC65	VvRCHC67	VvRCHC69	VvRCHC70	VvRCHC74	VvRCHC78	VvRCHC87	VvRCHC89	VvRCHC95	VvRCHC99	VvRCHC102	VvRCHC103	VvRCHC104	VvRCHC111	VvRCHC116	VvRCHC121	VvRCHC119	VvRCHC128	VvRCHC136	VvRCHC140	VvRCHC139	VvRCHC141
light-responsive elements	Box 4	part of a conserved DNA module involved in light responsiveness	VvRCHC1	VvRCHC2	VvRCHC3	VvRCHC4	VvRCHC7	VvRCHC8	VvRCHC9	VvRCHC10	VvRCHC17	VvRCHC13	VvRCHC14	VvRCHC15	VvRCHC16	VvRCHC18	VvRCHC25	VvRCHC20	VvRCHC21	VvRCHC24	VvRCHC26	VvRCHC28	VvRCHC30	VvRCHC34	VvRCHC35	VvRCHC31	VvRCHC36	VvRCHC37	VvRCHC38	VvRCHC39	VvRCHC40	VvRCHC41	VvRCHC42	VvRCHC43	VvRCHC44	VvRCHC46	VvRCHC47	VvRCHC49	VvRCHC50	VvRCHC52	VvRCHC54	VvRCHC55	VvRCHC45	VvRCHC48	VvRCHC62	VvRCHC63	VvRCHC64	VvRCHC58	VvRCHC59
light-responsive elements	CAG-motif	part of a light response element	VvRCHC55	VvRCHC137
light-responsive elements	Box II	part of a light responsive element	VvRCHC27	VvRCHC49	VvRCHC55	VvRCHC48	VvRCHC74	VvRCHC81	VvRCHC91	VvRCHC104	VvRCHC109	VvRCHC124	VvRCHC131
light-responsive elements	chs-CMA1a	part of a light responsive element	VvRCHC3	VvRCHC10	VvRCHC16	VvRCHC29	VvRCHC41	VvRCHC42	VvRCHC43	VvRCHC54	VvRCHC45	VvRCHC48	VvRCHC68	VvRCHC71	VvRCHC84	VvRCHC86	VvRCHC92	VvRCHC90	VvRCHC96	VvRCHC101	VvRCHC103	VvRCHC104	VvRCHC105	VvRCHC114	VvRCHC117	VvRCHC112	VvRCHC120	VvRCHC126	VvRCHC133	VvRCHC139
light-responsive elements	chs-CMA2a	part of a light responsive element	VvRCHC30	VvRCHC41	VvRCHC50	VvRCHC61	VvRCHC76	VvRCHC85	VvRCHC96	VvRCHC102	VvRCHC111	VvRCHC116	VvRCHC120	VvRCHC131	VvRCHC133	VvRCHC140
light-responsive elements	chs-Unit 1 m1	part of a light responsive element	VvRCHC50
light-responsive elements	GA-motif	part of a light responsive element	VvRCHC1	VvRCHC3	VvRCHC13	VvRCHC42	VvRCHC71	VvRCHC76	VvRCHC101	VvRCHC111	VvRCHC110	VvRCHC122	VvRCHC130	VvRCHC133	VvRCHC136	VvRCHC127	VvRCHC140	VvRCHC139	VvRCHC141
light-responsive elements	Gap-box	part of a light responsive element	VvRCHC17	VvRCHC43	VvRCHC47	VvRCHC57	VvRCHC70	VvRCHC80	VvRCHC104	VvRCHC113	VvRCHC133	VvRCHC141
light-responsive elements	GATA-motif	part of a light responsive element	VvRCHC2	VvRCHC3	VvRCHC7	VvRCHC10	VvRCHC17	VvRCHC12	VvRCHC15	VvRCHC114	VvRCHC21	VvRCHC24	VvRCHC28	VvRCHC29	VvRCHC30	VvRCHC31	VvRCHC37	VvRCHC39	VvRCHC40	VvRCHC43	VvRCHC47	VvRCHC51	VvRCHC53	VvRCHC48	VvRCHC63	VvRCHC64	VvRCHC60	VvRCHC61	VvRCHC56	VvRCHC57	VvRCHC65	VvRCHC66	VvRCHC70	VvRCHC71	VvRCHC73	VvRCHC74	VvRCHC75	VvRCHC76	VvRCHC80	VvRCHC82	VvRCHC78	VvRCHC79	VvRCHC84	VvRCHC85	VvRCHC86	VvRCHC87	VvRCHC89	VvRCHC91	VvRCHC92
light-responsive elements	GATT-motif	part of a light responsive element	VvRCHC30
light-responsive elements	GTGGC-motif	part of a light responsive element	VvRCHC28	VvRCHC38	VvRCHC42	VvRCHC53	VvRCHC54	VvRCHC67	VvRCHC104
light-responsive elements	I-box	part of a light responsive element	VvRCHC2	VvRCHC3	VvRCHC10	VvRCHC17	VvRCHC12	VvRCHC14	VvRCHC15	VvRCHC18	VvRCHC21	VvRCHC37	VvRCHC38	VvRCHC40	VvRCHC42	VvRCHC43	VvRCHC46	VvRCHC47	VvRCHC51	VvRCHC54	VvRCHC55	VvRCHC64	VvRCHC58	VvRCHC61	VvRCHC56	VvRCHC57	VvRCHC68	VvRCHC69	VvRCHC70	VvRCHC73	VvRCHC75	VvRCHC76	VvRCHC79	VvRCHC89	VvRCHC90	VvRCHC94	VvRCHC95	VvRCHC96	VvRCHC97	VvRCHC98	VvRCHC93	VvRCHC103	VvRCHC108	VvRCHC107	VvRCHC117	VvRCHC120	VvRCHC130	VvRCHC137	VvRCHC140
light-responsive elements	LAMP-element	part of a light responsive element	VvRCHC12	VvRCHC14	VvRCHC23	VvRCHC41	VvRCHC44	VvRCHC46	VvRCHC64	VvRCHC60	VvRCHC66	VvRCHC79	VvRCHC84	VvRCHC94	VvRCHC95	VvRCHC96	VvRCHC99	VvRCHC101	VvRCHC122	VvRCHC138	VvRCHC140
light-responsive elements	L-box	part of a light responsive element	VvRCHC38	VvRCHC65	VvRCHC93
light-responsive elements	LS7	part of a light responsive element	VvRCHC68	VvRCHC106
light-responsive elements	sbp-CMA1c	part of a light responsive element	VvRCHC31
light-responsive elements	TCCC-motif	part of a light responsive element	VvRCHC2	VvRCHC10	VvRCHC12	VvRCHC25	VvRCHC19	VvRCHC21	VvRCHC30	VvRCHC32	VvRCHC36	VvRCHC37	VvRCHC41	VvRCHC44	VvRCHC46	VvRCHC47	VvRCHC59	VvRCHC61	VvRCHC65	VvRCHC73	VvRCHC74	VvRCHC76	VvRCHC80	VvRCHC83	VvRCHC81	VvRCHC77	VvRCHC79	VvRCHC84	VvRCHC95	VvRCHC99	VvRCHC102	VvRCHC93	VvRCHC104	VvRCHC105	VvRCHC111	VvRCHC117	VvRCHC121	VvRCHC125	VvRCHC128	VvRCHC132	VvRCHC133	VvRCHC134	VvRCHC137	VvRCHC142
light-responsive elements	TCT-motif	part of a light responsive element	VvRCHC4	VvRCHC5	VvRCHC8	VvRCHC10	VvRCHC17	VvRCHC14	VvRCHC15	VvRCHC16	VvRCHC18	VvRCHC25	VvRCHC19	VvRCHC20	VvRCHC21	VvRCHC24	VvRCHC26	VvRCHC29	VvRCHC34	VvRCHC35	VvRCHC31	VvRCHC38	VvRCHC39	VvRCHC41	VvRCHC49	VvRCHC50	VvRCHC51	VvRCHC53	VvRCHC55	VvRCHC45	VvRCHC48	VvRCHC62	VvRCHC63	VvRCHC58	VvRCHC60	VvRCHC56	VvRCHC57	VvRCHC67	VvRCHC69	VvRCHC70	VvRCHC71	VvRCHC75	VvRCHC76	VvRCHC80	VvRCHC83	VvRCHC84	VvRCHC85	VvRCHC86	VvRCHC87
light-responsive elements	AT1-motif	part of a light responsive module	VvRCHC1	VvRCHC2	VvRCHC3	VvRCHC14	VvRCHC20	VvRCHC31	VvRCHC36	VvRCHC37	VvRCHC41	VvRCHC43	VvRCHC46	VvRCHC45	VvRCHC71	VvRCHC75	VvRCHC83	VvRCHC88	VvRCHC91	VvRCHC92	VvRCHC100	VvRCHC106	VvRCHC107	VvRCHC116	VvRCHC121	VvRCHC122	VvRCHC123	VvRCHC126	VvRCHC127	VvRCHC139
light-responsive elements	AE-box	part of a module for light response	VvRCHC1	VvRCHC2	VvRCHC5	VvRCHC9	VvRCHC10	VvRCHC15	VvRCHC25	VvRCHC19	VvRCHC20	VvRCHC22	VvRCHC23	VvRCHC21	VvRCHC24	VvRCHC26	VvRCHC27	VvRCHC28	VvRCHC34	VvRCHC35	VvRCHC36	VvRCHC41	VvRCHC47	VvRCHC49	VvRCHC52	VvRCHC58	VvRCHC59	VvRCHC60	VvRCHC61	VvRCHC56	VvRCHC57	VvRCHC67	VvRCHC69	VvRCHC72	VvRCHC73	VvRCHC76	VvRCHC79	VvRCHC88	VvRCHC92	VvRCHC94	VvRCHC102	VvRCHC103	VvRCHC106	VvRCHC105	VvRCHC109	VvRCHC110	VvRCHC114	VvRCHC115	VvRCHC118
light-responsive elements	ACA-motif	part of gapA in (gapA-CMA1) involved with light responsiveness	VvRCHC43
promoter-related elements	A-box	sequence conserved in alpha-amylase promoters	VvRCHC138
promoter-related elements	A-box	cis-acting regulatory element	VvRCHC6	VvRCHC8	VvRCHC23	VvRCHC28	VvRCHC32	VvRCHC36	VvRCHC38	VvRCHC41	VvRCHC78	VvRCHC99	VvRCHC101	VvRCHC103	VvRCHC119	VvRCHC129	VvRCHC133
promoter-related elements	CAAT-box	common cis-acting element in promoter and enhancer regions	VvRCHC1	VvRCHC2	VvRCHC3	VvRCHC4	VvRCHC5	VvRCHC6	VvRCHC7	VvRCHC8	VvRCHC9	VvRCHC10	VvRCHC11	VvRCHC17	VvRCHC12	VvRCHC13	VvRCHC14	VvRCHC15	VvRCHC16	VvRCHC18	VvRCHC25	VvRCHC19	VvRCHC20	VvRCHC22	VvRCHC23	VvRCHC21	VvRCHC24	VvRCHC26	VvRCHC27	VvRCHC28	VvRCHC29	VvRCHC30	VvRCHC32	VvRCHC35	VvRCHC31	VvRCHC36	VvRCHC37	VvRCHC38	VvRCHC39	VvRCHC40	VvRCHC41	VvRCHC42	VvRCHC43	VvRCHC44	VvRCHC46	VvRCHC47	VvRCHC49	VvRCHC50	VvRCHC51
promoter-related elements	TATA-box	core promoter element around -30 of transcription start	VvRCHC1	VvRCHC2	VvRCHC3	VvRCHC4	VvRCHC5	VvRCHC6	VvRCHC7	VvRCHC8	VvRCHC9	VvRCHC10	VvRCHC11	VvRCHC17	VvRCHC12	VvRCHC13	VvRCHC14	VvRCHC15	VvRCHC16	VvRCHC18	VvRCHC25	VvRCHC19	VvRCHC20	VvRCHC22	VvRCHC23	VvRCHC21	VvRCHC24	VvRCHC26	VvRCHC27	VvRCHC28	VvRCHC29	VvRCHC30	VvRCHC32	VvRCHC35	VvRCHC31	VvRCHC36	VvRCHC37	VvRCHC38	VvRCHC39	VvRCHC40	VvRCHC41	VvRCHC42	VvRCHC43	VvRCHC44	VvRCHC46	VvRCHC47	VvRCHC49	VvRCHC50	VvRCHC51
promoter-related elements	AT-rich sequence	element for maximal elicitor-mediated activation (2copies)	VvRCHC16	VvRCHC34	VvRCHC37	VvRCHC59	VvRCHC94	VvRCHC100	VvRCHC106	VvRCHC117	VvRCHC113	VvRCHC126	VvRCHC137	VvRCHC141	VvRCHC143
promoter-related elements	GC-motif	enhancer-like element involved in anoxic specific inducibility	VvRCHC8	VvRCHC10	VvRCHC27	VvRCHC31	VvRCHC36	VvRCHC38	VvRCHC39	VvRCHC40	VvRCHC53	VvRCHC54	VvRCHC57	VvRCHC75	VvRCHC81	VvRCHC78	VvRCHC89	VvRCHC103	VvRCHC121	VvRCHC133
site-binding related elements	MBSI	MYB binding site involved in flavonoid biosynthetic genes regulation	VvRCHC43	VvRCHC87	VvRCHC102	VvRCHC113	VvRCHC121	VvRCHC126
site-binding related elements	CCAAT-box	MYBHv1 binding site	VvRCHC2	VvRCHC4	VvRCHC6	VvRCHC12	VvRCHC13	VvRCHC25	VvRCHC21	VvRCHC27	VvRCHC28	VvRCHC31	VvRCHC37	VvRCHC41	VvRCHC43	VvRCHC46	VvRCHC58	VvRCHC60	VvRCHC57	VvRCHC67	VvRCHC69	VvRCHC81	VvRCHC87	VvRCHC97	VvRCHC103	VvRCHC117	VvRCHC112	VvRCHC113	VvRCHC122	VvRCHC125	VvRCHC135
site-binding related elements	Box III	protein binding site	VvRCHC17	VvRCHC43	VvRCHC51	VvRCHC45	VvRCHC73	VvRCHC88	VvRCHC106	VvRCHC115	VvRCHC124	VvRCHC137	VvRCHC139
site-binding related elements	HD-Zip 3	protein binding site	VvRCHC13	VvRCHC19	VvRCHC38	VvRCHC43	VvRCHC67	VvRCHC96	VvRCHC101	VvRCHC116
site-binding related elements	Unnamed__1	60K protein binding site	VvRCHC7	VvRCHC8	VvRCHC14	VvRCHC35	VvRCHC41	VvRCHC50	VvRCHC55	VvRCHC48	VvRCHC94	VvRCHC97	VvRCHC105	VvRCHC124	VvRCHC128	VvRCHC131	VvRCHC139
site-binding related elements	AT-rich element	binding site of AT-rich DNA binding protein (ATBP-1)	VvRCHC2	VvRCHC5	VvRCHC6	VvRCHC10	VvRCHC14	VvRCHC25	VvRCHC23	VvRCHC27	VvRCHC31	VvRCHC37	VvRCHC63	VvRCHC58	VvRCHC78	VvRCHC95	VvRCHC102	VvRCHC108	VvRCHC109	VvRCHC113	VvRCHC121	VvRCHC122	VvRCHC123	VvRCHC124	VvRCHC126	VvRCHC131	VvRCHC140
other elements	3-AF3 binding site	part of a conserved DNA module array (CMA3)	VvRCHC113	VvRCHC122	VvRCHC127
other elements	5UTR Py-rich stretch	cis-acting element conferring high transcription levels	VvRCHC46
[truncated: 94 more columns]
