# Supplementary material for: Identification of C3H2C3-type RING E3 ubiquitin ligase in grapevine and characterization of drought resistance function of VyRCHC114
Source: BMC Plant Biol. 2021 Sep 17;21:422. doi: 10.1186/s12870-021-03162-8 (PMC8447581; doi:10.1186/s12870-021-03162-8)
Supplement: Supplementary file 10 — Additional file 10: Table S4. The number of VvRCHCs expressed in the roots of two different genotypes was expressed as log2(WS/WW), and T1-T4 represented different drought stress time. [file 12870_2021_3162_MOESM10_ESM.xlsx]

## Sheet: Supplementary Table S4
Table S4: The number of VvRCHCs expressed in the roots of two different genotypes was expressed as log2(WS/WW), and T1-T4 represented different drought stress time
ID	T1.101.14	T2.101.14	T3.101.14	T4.101.14	T1.M4	T2.M4	T3.M4	T4.M4
VvRCHC1	0	0	0	0	0	0	0	0
VvRCHC2	0	1.83238	1.8425	0.130433	0.812328	2.07299	0.594732	-1.33183
VvRCHC3	-0.332482	0	0	-2.70498	0.49903	1.19012	-1.32671	-1.26152
VvRCHC4	-0.563035	-1.44048	-0.0975268	1.14449	-1.01127	2.3773	-0.0903894	-0.828821
VvRCHC5	-1.20488	-0.518812	-0.94001	-1.98742	-2.1843	0.989224	-0.473063	-4.37696
VvRCHC6	0	0	0	0	1.37658	0	0	0
VvRCHC7	0	0	0	0	0	0	0	0
VvRCHC8	-0.240196	-1.37251	-0.873125	0.440194	0.328709	-0.85548	-1.38241	-0.051267
VvRCHC9	-0.439027	0.126881	-0.306822	0.0877251	0.267862	-0.00718986	0.0105629	0.0082478
VvRCHC10	0.616716	-0.128496	0.240459	0.785078	-0.0379555	-0.823312	-0.477165	1.14998
VvRCHC11	0.100825	0.452291	0.317174	0.206311	-0.00137669	0.291937	0.202182	0.232423
VvRCHC12	-0.0217509	0.583667	0.460253	0.136157	0.0459294	0.307469	0.620219	0.0748769
VvRCHC13	-0.0630251	0.771862	0.718332	0.787077	0.506496	0.889039	0.621933	0.328341
VvRCHC14	-0.0952094	1.12729	0.511912	-1.88928	-0.148559	1.55368	0.838782	-0.151639
VvRCHC15	-0.487461	1.70267	1.79566	-1.08936	0	-0.011168	2.64682	0
VvRCHC16	-0.0140429	0.294946	0.355667	0.046106	0.314777	0.0839324	0.157353	-0.0212203
VvRCHC17	0.331679	-0.569553	-0.406791	0.088542	0.0174284	-0.170044	-0.541486	0.171285
VvRCHC18	-0.0656544	-0.308643	-0.478339	0.000438853	0.000110902	-0.183666	-0.408264	-0.0210269
VvRCHC19	0.099723	0.0506856	0.00746575	-0.103791	-0.0358132	-0.245249	-0.0938801	-0.133815
VvRCHC20	0.352262	1.43605	1.30543	0.535966	0.955838	0.247144	0.908574	1.66486
VvRCHC21	0.229023	0.841913	0.687854	0.271215	-0.0540369	0.72638	0.922554	0.764044
VvRCHC22	-0.390285	-0.310776	0.834121	-0.290717	0.241094	0.88947	1.89883	-0.638573
VvRCHC23	-0.540048	0.0162142	0.554017	0.441314	0.166432	-0.0681159	0.674015	0.129801
VvRCHC24	0.32302	-0.428876	0.165996	0.749082	-1.61152	0.514974	0.413749	-1.39333
VvRCHC25	-0.212366	0.171325	0.117312	-0.189379	-0.345716	0.191979	-0.459765	0.0134643
VvRCHC26	-0.313733	0.317438	0.0526343	-0.0645738	0.154754	0.271106	0.0834142	0.114899
VvRCHC27	0.0176103	0.906822	0.808911	-0.140413	-0.084419	0.634813	0.543443	-0.0467657
VvRCHC28	0.10806	0.532839	0.343604	0.0913893	0.0680996	0.478173	0.378522	-0.0855613
VvRCHC29	0.941828	0.661997	1.96479	2.47885	0.860997	0.376809	1.82727	2.59291
VvRCHC30	-0.110674	-0.0323634	0.171382	1.24025	-0.218949	0.646689	0.00183162	0.649815
VvRCHC31	0.00380955	0.523322	-0.477076	-1.2294	-0.706097	0.822516	-0.675856	-1.2103
VvRCHC32	-0.163874	0.473896	0.157959	-0.0206971	0.0804822	0.452279	0.293245	-0.19181
VvRCHC33	-0.0247344	0.397418	-0.00894186	-0.442671	-0.250363	0.560786	0.64533	-0.13997
VvRCHC34	-0.192662	-0.0169378	-0.776539	-0.959724	0.0542005	0.0796975	-0.769157	-0.576607
VvRCHC35	0.117216	0.173997	0.467461	0.580214	-0.118468	0.301348	0.424386	0.206557
VvRCHC36	0.132124	0.694292	0.736043	-0.0466638	0.0114227	0.579682	0.115236	-0.166357
VvRCHC37	0.126556	0.0912192	-0.377206	0.250107	0.062218	0.244324	-0.0526332	0.303641
VvRCHC38	0.0245323	-0.0860362	-0.129296	0.335968	0.04367	-0.0237942	-0.547996	0.400346
VvRCHC39	0.0862441	0.322578	-0.212411	-0.978235	-0.393002	0.385416	-0.227748	-0.885203
VvRCHC40	-1.49681	-1.4758	-1.45888	-0.321521	-0.405036	-1.23508	-1.00616	-0.324082
VvRCHC41	0.34388	-1.57389	-0.438625	2.735	-0.361722	-2.4477	-0.680163	2.56743
VvRCHC42	0.0754934	0.418195	0.286265	0.0523991	-0.0256907	0.127142	0.156835	0.212342
VvRCHC43	0.396677	1.15498	-1.02614	-2.13674	-0.720236	1.24922	-0.753964	-1.53935
VvRCHC44	-0.0856454	-0.171586	0.655791	-0.00839254	-0.49902	0.253297	0.108156	-0.756518
VvRCHC45	-0.140201	-0.0338649	-0.259721	0.151355	0.302258	-0.011665	-0.315675	0.21225
VvRCHC46	-1.0985	-1.53349	-1.54178	-0.895041	-0.900741	-1.35819	-1.34991	-0.823059
VvRCHC47	0.30657	-0.220434	-0.967057	0.433155	-0.426917	-0.353962	-0.485614	-0.312146
VvRCHC48	0.317864	0.497123	0.114044	-0.955561	-0.379417	0.666879	0.424332	-0.593186
VvRCHC49	0	0	0	0	0	0	0	0
VvRCHC50	0	0	0	0	0	0	0	0
VvRCHC51	0	0	0	0	0	0	0	0
VvRCHC52	0	-0.258201	0	0	0	0	0	0
VvRCHC53	0	0	0	0	0	0	0	0
VvRCHC54	0.204888	-0.0655775	0.276383	0.751569	-0.345044	-0.243368	-0.0370077	0.657012
VvRCHC55	0.43242	-0.0533265	0.479625	1.34836	0.498523	-0.210864	0.698106	1.2466
VvRCHC56	0.114718	0.116268	-0.0298676	0.0535554	0.0512663	-0.0767451	0.191856	-0.0179024
VvRCHC57	0.593423	1.09502	0.588164	1.84257	0.496443	0.979286	0.578963	1.12922
VvRCHC58	0.169175	-0.0895128	0.309154	0.190291	0.0729874	-0.363324	0.340649	0.320264
VvRCHC59	0.223925	0.404728	0.304964	0.437555	0.167765	-0.120215	0.127765	0.356356
VvRCHC60	0.0153089	0.369418	0.450858	0.111254	-0.0385771	0.417863	0.596663	0.265939
VvRCHC61	0.236644	0.118663	0.808297	0.968105	1.57052	-1.10051	1.22829	-0.38899
VvRCHC62	-0.452681	0.229624	-0.428411	0.746994	-0.105537	-0.186332	-0.0219293	-0.107634
VvRCHC63	0.244994	0.229512	0.329418	0.070373	-0.0580795	-0.180589	-0.0343737	0.257047
VvRCHC64	0.0996437	0.0589304	0.148571	0.21059	-0.425047	0.366252	-0.432375	-0.271159
VvRCHC65	0.0119501	-0.0150018	-0.80946	-0.102255	-0.358746	0.371139	-0.768056	-0.0889413
VvRCHC66	-1.93147	-0.40768	-2.06358	-1.51707	0.426867	-2.18331	-1.35212	-1.78242
VvRCHC67	0.0710539	0.00576781	0.297297	0.202596	-0.0807176	0.00977524	0.0810377	0.292588
VvRCHC68	-1.29894	-0.555429	-0.791814	-1.78344	0.442525	-1.07068	-2.08416	-2.20251
VvRCHC69	-2.1479	-0.332489	-0.997487	-1.82595	0.665483	-1.56539	-1.9113	-1.66633
VvRCHC70	-0.0214945	-0.462744	-0.300738	-0.188861	0.0803662	-0.207771	-0.110055	-0.333309
VvRCHC71	-8.78e-05	0.348736	0.382889	-0.124627	0.206557	-0.0570142	0.34389	0.146786
VvRCHC72	0.601588	1.15127	1.32425	1.10152	0.180439	1.07083	1.89974	0.700152
VvRCHC73	-0.23111	0.345212	0.365108	0.246078	0.394867	0.249184	-0.101469	0.036922
VvRCHC74	-0.376164	0.101509	-0.112392	-0.483869	-0.231446	-0.160473	-0.915805	-0.173933
VvRCHC75	-0.0424077	0.286845	0.0379655	-0.301302	-0.284284	-0.0398815	-0.29251	-0.549289
VvRCHC76	0.0502816	0.206345	0.0452722	0.111081	0.19474	0.0915326	0.215651	0.0954995
VvRCHC77	-0.0758549	0	0	0	0	0	0	0
VvRCHC78	0.0992812	1.23673	1.19903	0.359534	0.120549	0.745529	0.835805	0.0692718
VvRCHC79	0.34826	0.45483	0.803818	0.764022	0.00505136	0.174202	0.583014	0.0614466
VvRCHC80	-0.181081	-0.271157	-0.878865	-0.541536	-0.230474	-0.0280284	-0.571597	-0.631301
VvRCHC81	0.0907122	-0.233148	-0.057263	0.614411	0.00988756	0.100135	0.399315	1.09145
VvRCHC82	0	0	0	0	0	0	0	0
VvRCHC83	0.202346	0.205146	-0.630268	-0.516272	0.209016	-0.477689	-0.814751	-0.48196
VvRCHC84	-0.427809	-0.646389	-0.561682	-0.378913	-0.593514	-0.181915	-0.621521	-0.47421
VvRCHC85	-0.822751	0.114737	0.115702	0.347072	-0.140079	-0.685505	0.285609	0.0753192
VvRCHC86	-0.2485	-0.301735	-0.149297	-0.252403	-0.326225	-0.418038	0.403208	0.0472107
VvRCHC87	-0.112219	-0.443468	-0.923575	0.183816	0.482113	-1.07368	-0.450987	0.770236
VvRCHC88	-0.176153	0.299472	0.611574	0.0539738	-0.333157	0.619537	0.649388	0.38063
VvRCHC89	-0.0533108	0.179992	-0.0284788	-0.267471	-0.0538832	0.186591	0.278587	-0.345017
VvRCHC90	0.430652	1.30549	1.15567	1.99932	-0.0962197	0.463879	1.61977	1.75786
VvRCHC91	-0.450246	-0.960847	-0.475134	1.15212	0.463707	-0.085022	-0.469447	0.490092
VvRCHC92	0.580851	-1.12795	-1.84694	-1.31086	2.06911	1.23691	0.0761453	0.249999
VvRCHC93	0.926525	0.605921	0.515084	0.878807	-0.502162	0.482326	0.237466	1.20059
VvRCHC94	-1.00463	0.78155	-0.339112	-1.20587	0.924818	-1.24483	-0.270368	-1.90048
VvRCHC95	-2.50219	0.635164	-0.817923	-0.865061	1.01109	-1.3266	-0.561417	-1.73536
VvRCHC96	0.0726967	-0.319005	-2.21463	-0.274635	1.57184	-0.116595	0.852379	0.785239
VvRCHC97	0.0432647	0.0311047	0.236533	-0.186193	-0.241414	0.0333146	0.145458	-0.0164431
VvRCHC98	0.310986	0.869704	0.602148	-0.724566	-0.20601	0.960782	1.10571	-0.342216
VvRCHC99	0.045227	0.197474	0.348027	-0.0786849	-0.0608568	0.449898	0.357063	-0.0562508
VvRCHC100	0.576689	0.66571	0.688993	0.699781	0.364579	0.205004	0.477771	0.485563
VvRCHC101	0.189202	0.495895	-0.695631	0.510545	1.02705	-0.0456064	1.06974	1.5668
VvRCHC102	-0.0844404	-0.00162768	-0.326249	0.605849	-0.423395	-0.326674	0.261281	0.00177305
VvRCHC103	-0.368243	0.390381	-0.338503	-0.326394	0.00786156	-0.0579145	-0.228327	-0.746865
VvRCHC104	0.0575288	-0.0489044	-0.276569	0.33091	0.201018	0.117011	-0.241149	0.111532
VvRCHC105	0.121168	0.377737	0.170446	-0.615215	-0.148348	0.379118	0.296323	0.137998
VvRCHC106	0.0194614	-0.221527	-0.222358	-0.241509	0.00848045	-0.20991	0.0325213	-0.0869512
VvRCHC107	-0.134767	0.653498	0.154935	-0.185795	0.0405674	0.10043	0.117458	-0.251659
VvRCHC108	-0.0765158	-0.255716	-0.157144	-0.299811	-0.105968	-0.0495648	-0.231867	-0.373427
VvRCHC109	0.0491367	0.999148	0.640553	1.4762	-0.176649	-1.38091	0.854335	0.0572684
VvRCHC110	0.785902	0.897912	1.25013	0.754561	-0.169251	1.06727	0.624533	0.483212
VvRCHC111	0.313214	0.598397	1.04728	-0.0238805	-0.314941	0.82396	0.898978	0.0604589
VvRCHC112	0.0263584	-0.160225	-0.396	-0.339242	0.00355411	-0.281742	-0.499174	-0.365546
VvRCHC113	0.0366813	0.757726	0.914988	0.241939	0.000258185	0.409663	0.655643	0.352559
VvRCHC114	0.135361	-1.22853	-1.57284	-1.49505	-0.35163	-1.79789	-1.38672	-1.92157
VvRCHC115	0.191327	0.933424	0.727048	0.00389341	-0.136873	0.656042	0.651549	-0.0694911
VvRCHC116	-0.277921	-0.299772	-0.333089	0.846076	0.119582	-0.055355	-0.0892398	-0.358859
VvRCHC117	0.0839155	0.181094	0.564083	1.16042	0.27409	-0.316051	0.373808	0.43771
VvRCHC118	-0.0545465	0.853688	-1.06733	-0.544235	-1.04421	-0.210554	-0.240965	-0.218686
VvRCHC119	-0.0311016	0.121359	-0.0307979	-0.153619	0.112601	-0.191765	-0.101275	-0.156726
VvRCHC120	0	1.42804	-0.124351	-0.421394	2.23988	0.129564	0.405828	1.92822
VvRCHC121	-0.0696226	0.0746642	0.00591016	-0.143835	0.0680179	0.0490237	-0.0854535	-0.143402
VvRCHC122	-0.230875	-0.272436	-0.149908	0.104245	0.0916659	-0.751067	-0.260694	-0.153745
VvRCHC123	-0.111818	-0.417046	-0.396642	-0.0877988	-0.0312715	-0.162337	-0.33739	-0.239291
VvRCHC124	0.13279	0.0760192	0.323262	0.247238	-0.074878	0.209506	0.199483	0.0819751
VvRCHC125	0.327415	0.491476	0.683057	0.749319	-0.208456	-0.0703632	0.598695	0.683841
VvRCHC126	0.128182	0.383133	0.238063	0.0379105	0.164748	0.0306785	0.0488319	0.0566112
VvRCHC127	0.393401	1.14765	0.79191	0.406201	0.124674	1.06036	1.50946	0.326189
VvRCHC128	0	0	0.94597	0.196975	0	0	2.19645	0
VvRCHC129	0.936238	0.73381	1.5283	1.3724	-0.667257	0.585581	1.2703	1.05055
VvRCHC130	-0.622714	-0.615096	-0.409708	0.0152812	0.206323	0.328413	-0.0268832	0.212296
VvRCHC131	-0.00831741	0.302167	-0.227888	-0.34458	1.61167	-0.696482	-0.19419	0.298179
VvRCHC132	-0.08678	0.18231	-0.367331	-0.245052	-0.334165	0.056488	-0.299054	-0.210298
VvRCHC133	-0.116064	-0.0158129	0.117417	-0.0787618	-0.173105	-0.444397	-0.308304	-0.0812071
VvRCHC134	-0.0488185	0.389021	0.377836	0.0302068	-0.0455673	0.239601	0.348997	-0.0945592
VvRCHC135	0.0999022	0.266484	0.123765	0.0985912	0.0168029	0.200467	0.190141	0.00750198
VvRCHC136	-0.0140895	0.342017	0.486949	0.208409	-0.0862448	-0.0302443	0.227588	-0.133454
VvRCHC137	0.409408	-0.203556	0.835416	0.966264	0.0679148	-0.287733	0.152836	0.639155
VvRCHC138	-0.0515342	0.474485	0.285566	-0.104827	-0.19312	0.438677	0.350249	-0.123339
VvRCHC139	-0.819687	-1.98476	-3.85788	-4.48008	0	1.07498	0	-0.165067
VvRCHC140	0.0770005	1.19573	1.01819	0.908756	0.251511	1.17404	0.661284	0.351824
VvRCHC141	-0.0894522	0.505715	0.515485	-0.0157163	-0.243318	0.308438	0.407915	0.078609
VvRCHC142	-0.0256594	-0.0412725	-0.400676	-0.212323	-0.155101	-0.11801	-0.0059701	0.183626
VvRCHC143	0.0591471	0.0816036	-0.927157	-0.582864	0.461593	-0.951709	-0.0170643	-1.64354
Citation: Corso M, Vannozzi A, Maza E, et al. Comprehensive transcript profiling of two grapevine rootstock genotypes contrasting in drought susceptibility links the phenylpropanoid pathway to enhanced tolerance. J Exp Bot. 2015;66(19):5739‐5752. doi:10.1093/jxb/erv274
